# Supplementary material for: Identification of hub genes in the crosstalk between type 2 diabetic nephropathy and obesity according to bioinformatics analysis
Source: Adipocyte. 2024 Nov 11;13(1):2423723. doi: 10.1080/21623945.2024.2423723 (PMC11556279; doi:10.1080/21623945.2024.2423723)
Supplement: Supplemental Material [file KADI_A_2423723_SM3975.zip]

Archive with 3 entries (3 files):
- Supplementary Table 1.doc
- Supplementary Table 2.doc
- Supplementary Table 3.doc
